# Supplementary material for: An international comparison of factors affecting quality of life among patients with congestive heart failure: A cross-sectional study
Source: PLoS One. 2020 Apr 8;15(4):e0231346. doi: 10.1371/journal.pone.0231346 (PMC7141662; doi:10.1371/journal.pone.0231346)
Supplement: S3 File — (XLSX) [file pone.0231346.s003.xlsx]

## Sheet: Data
Q1	Q2	Q3	Q4	Q5	Q6	Q7a	Q7b	Q7c	Q8	Q12	Q13_SQ001	Q13_SQ002	Q13_SQ003	Q13_SQ004	Q13_SQ005	Q13_SQ006	Q14	Q15	Q16_SQ001	Q17_SQ001	Q18	Q18a	Q18b	Q19	Q20	Q21	Q22	Q23_SQ001	Q23_SQ002	Q23_SQ003	Q23_SQ004	Q23_SQ005	Q23_SQ006	Q23_SQ007	Q23_SQ008	Q23_SQ009	Q24a	Q24b	Q24c	Q25a	Q25b	Q25c	Q26	Q27_SQ001	Q27_SQ002	Q27_SQ003	Q27_SQ004	Q27_SQ005	Q27_SQ006
1945	1	79	181	1	1	1	1	1	2	1	0	1	0	0	0	0	4	6	8	8	2	1	2	5	1	5	5	1	999	999	2	1	1	2	2	2	0	888	0	0	888	0	2	2	2	2	2	1	2
1943	1	83	179	1	1	1	1	1	3	1	0	1	0	0	0	0	4	6	5	7	4	1	2	5	2	5	5	5	6	4	5	2	4	5	4	4	1	1	888	0	888	1	4	3	4	3	4	2	3
1938	1	91	182	0	1	1	1	1	2	1	0	1	0	0	0	0	6	6	8	8	2	1	1	5	5	5	5	1	2	2	3	1	1	1	1	1	0	888	0	0	888	0	2	2	2	2	2	2	2
1947	0	65	158	0	1	1	1	1	5	999	0	0	0	0	0	0	999	5	7	999	3	1	2	5	5	5	5	999	999	999	999	999	999	999	999	999	999	999	999	0	888	0	2	2	2	2	2	999	1
1946	1	87	176	1	1	1	1	1	2	1	0	1	0	0	0	0	3	6	7	8	3	1	3	5	4	5	5	3	7	3	6	3	2	5	2	4	1	1	888	0	888	0	3	3	3	2	3	3	2
1946	0	65	150	0	999	1	1	1	5	2	1	0	0	0	0	0	2	6	7	6	4	1	2	5	4	5	5	1	999	999	6	3	6	6	999	6	1	1	888	1	1	888	3	2	3	2	3	2	1
1989	0	62	162	1	1	1	1	1	1	2	0	1	0	0	0	0	8	4	8	5	2	1	2	5	5	5	5	5	1	1	4	1	1	1	1	2	1	1	888	1	1	888	2	2	1	1	2	3	1
1936	1	104	174	0	1	1	1	1	5	999	0	0	0	0	0	0	999	999	999	999	999	1	2	5	5	5	5	3	3	999	3	1	1	1	1	2	0	888	1	0	888	1	2	1	999	1	2	1	1
1968	0	77	999	1	999	1	1	1	1	1	1	0	0	0	0	0	4	1	8	8	3	1	2	5	5	5	5	5	7	2	5	1	1	3	1	1	1	1	888	1	1	888	2	2	1	2	999	2	1
1947	0	69	154	1	1	1	1	1	2	2	0	1	0	0	0	0	3	6	6	6	3	1	2	1	5	5	5	2	6	2	7	1	999	2	3	5	0	888	0	0	888	0	4	999	999	999	999	999	999
1955	0	85	172	1	1	1	1	1	2	1	0	1	0	0	0	0	6	3	8	7	4	1	3	5	1	5	2	4	7	4	5	1	1	4	3	4	0	888	0	0	888	0	2	1	1	1	1	1	1
1950	1	101	186	1	1	1	7	1	2	1	0	1	0	0	0	0	9	6	9	6	2	1	1	5	5	5	5	1	2	1	2	3	1	1	1	1	0	888	0	0	888	0	1	1	1	2	2	1	1
1946	1	93	181	1	1	1	1	1	2	2	0	1	0	0	0	0	4	6	7	8	4	1	3	5	1	5	5	2	7	2	3	1	2	4	3	3	0	888	0	0	888	0	2	2	2	2	3	2	2
1979	1	999	999	999	999	999	999	999	999	1	1	0	0	0	0	0	4	1	8	8	3	1	1	5	3	5	5	1	2	2	3	1	1	1	1	1	0	888	0	0	888	0	2	2	2	2	2	2	2
1948	1	122	182	1	1	1	1	1	5	2	0	0	1	0	0	0	3	6	7	5	4	1	3	5	1	5	1	4	5	4	4	3	3	3	3	4	0	888	1	0	888	0	3	3	3	3	3	3	2
1949	1	105	187	0	0	1	1	1	1	2	1	0	0	0	0	0	6	6	9	5	2		1	999	5	5	5	2	2	1	1	1	1	2	1	1	0	888	1	0	0	1	1	1	1	1	1	1	1
1939	0	82	169	1	0	1	1	1	2	1	0	1	0	0	0	0	3	6	7	5	4	1	3	5	5	5	5	7	7	7	6	3	6	7	999	6	0	888	0	0	0	0	3	3	999	2	3	999	1
1957	1	82	181	1	1	1	1	1	2	1	0	1	1	0	0	0	4	3	5	3	5	1	3	3	4	5	5	4	6	6	6	4	2	4	5	4	0	888	0	0	888	0	3	2	2	1	2	5	1
1937	0	68	154	0	1	1	1	1	2	999	0	1	0	0	0	0	2	6	999	7	4	1	2	5	5	5	5	999	999	999	999	3	7	7	7	5	999	1	999	999	1	999	3	999	999	999	999	999	999
1933	0	65	157	0	999	1	1	1	5	3	1	0	0	0	0	0	4	6	9	8	2		999	5	5	5	5	6	7	999	7	1	2	3	999	3	0	888	0	0	888	0	1	2	2	2	2	3	2
1960	1	102	170	0	1	7	7	1	2	1	0	1	1	0	0	0	4	2	8	8	3	1	2	5	5	5	5	3	4	2	2	1	1	2	2	999	999	999	0	0	888	0	1	2	2	2	2	1	1
1938	1	90	169	0	0	1	1	1	1	3	0	0	0	0	0	0	3	6	8	9	3	1	1	5	5	5	5	3	6	3	3	1	2	2	2	2	0	888	0	0	888	0	1	2	2	2	2	2	2
1990	1	62	173	1	0	1	1	1	1	2	1	0	0	0	0	0	4	1	7	8	2		1	5	5	5	5	1	1	1	1	1	1	1	1	1	0	888	0	0	888	0	3	2	3	3	3	3	3
1956	1	84	172	1	1	1	1	1	2	1	0	1	0	0	0	0	4	3	7	7	4	1	999	5	5	5	5	1	4	999	1	1	1	3	1	1	1	1	888	1	1	888	3	2	3	2	3	2	1
1947	0	60	163	1	1	1	1	1	2	2	0	1	0	0	0	0	4	6	8	7	2		1	5	5	5	5	3	4	2	4	1	1	3	1	1	1	1	888	1	1	888	2	2	2	999	3	2	2
1943	1	119	179	1	1	1	1	1	5	2	1	0	0	0	0	0	4	6	8	8	3	1	1	5	4	5	5	2	5	1	2	1	1	1	1	1	0	888	0	0	888	0	1	2	2	2	2	2	2
1938	0	80	160	1	1	3	3	3	2	1	0	1	0	0	0	0	9	6	6	7	4	1	2	5	4	5	5	7	7	7	7	7	7	7	7	7	1	1	888	1	0	888	1	4	3	2	2	2	2
1950	1	70	175	1	1	6	1	1	2	1	0	1	0	0	0	0	6	6	3	6	4	1	2	5	5	5	5	3	7	6	5	1	2	4	2	2	0	888	0	0	888	0	4	2	3	2	3	2	3
1952	1	72	182	0	1	1	1	1	2	1	0	1	0	0	0	0	5	3	8	8	3	1	1	5	5	5	1	1	4	2	1	1	1	1	1	1	1	0	888	0	888	0	1	2	3	2	2	3	2
1949	1	94	172	1	1	1	1	1	2	1	0	1	0	0	0	0	3	6	8	7	4	1	3	5	4	5	4	6	7	6	7	4	4	7	7	4	0	888	1	1	1	888	3	3	2	3	2	2	2
1984	1	95	183	0	0	1	7	1	3	1	0	1	0	0	0	0	4	1	9	9	2	1	1	5	4	5	3	999	999	1	999	1	1	1	1	1	0	888	0	0	888	0	2	2	1	2	1	1	1
1957	1	75	181	0	0	1	1	1	2	2	0	1	0	0	0	0	4	1	7	9	3	1	1	5	5	5	4	2	6	4	4	2	2	3	2	3	0	888	0	0	888	0	2	2	2	2	3	4	2
1943	1	91	178	1	1	1	1	1	4	1	1	0	0	0	0	0	6	6	6	8	5	1	2	5	5	5	5	7	7	3	4	1	2	6	1	3	0	888	1	0	888	0	3	2	3	2	2	3	2
1945	1	94	185	1	0	1	1	1	2	1	0	1	0	0	0	0	2	6	8	8	2	2	999	5	5	5	5	999	3	999	2	1	1	3	999	1	999	1	999	0	888	0	2	2	2	2	2	2	1
1952	1	92	176	1	1	1	1	1	1	2	1	0	0	0	0	0	6	4	8	5	4	1	2	2	1	5	5	1	999	1	1	1	1	1	999	1	1	1	888	0	888	0	2	2	3	2	2	3	2
1981	1	82	186	1	0	1	1	1	2	1	0	1	1	0	0	0	6	1	8	7	2	1	1	5	4	5	5	1	1	1	1	1	1	1	1	1	0	888	0	0	888	0	2	1	1	1	1	1	1
1943	1	98	193	1	0	1	1	1	2	2	0	1	0	0	0	0	4	6	8	4	2	1	1	5	5	5	5	1	1	1	3	1	1	1	1	1	0	888	0	0	888	0	1	2	2	2	2	2	2
1965	0	82	158	1	1	7	7	7	2	2	0	1	0	0	0	0	5	2	7	6	2	1	1	5	5	5	5	1	2	999	2	999	1	1	1	1	0	0	0	0	888	999	2	3	2	2	1	1	1
1955	1	65	180	1	1	1	1	1	2	3	0	1	0	0	0	0	3	3	8	7	2	1	3	5	5	5	5	5	6	4	7	3	4	4	4	4	0	888	1	0	888	1	2	2	2	2	2	3	2
1958	0	50	163	0	0	1	1	1	2	1	0	1	0	0	0	0	5	5	7	3	3	1	2	1	2	5	5	2	4	4	3	1	1	3	2	2	0	888	0	0	888	0	2	1	3	1	2	2	2
1939	1	73	172	0	0	1	1	1	2	999	0	0	0	0	0	0	999	999	999	999	999	1	1	5	2	5	5	1	1	1	1	1	1	1	1	1	0	888	0	0	888	999	1	1	2	1	1	1	1
1956	1	74	190	0	1	1	1	1	4	2	1	0	0	0	0	0	4	3	7	5	4	1	2	1	3	5	5	5	7	7	7	1	6	5	5	6	0	888	0	1	999	888	1	2	1	2	1	1	1
1950	0	103	175	0	1	1	1	1	1	999	1	0	0	0	0	0	3	6	7	6	5	1	2	5	5	5	5	3	7	2	2	1	1	2	1	2	0	888	0	0	888	0	2	2	2	2	2	2	2
1948	0	139	165	1	1	1	1	1	2	5	0	1	0	0	0	0	999	5	3	7	5	1	4	5	5	5	5	999	999	999	999	6	6	999	999	999	1	1	888	1	999	888	3	4	4	2	4	2	4
1960	1	85	180	0	1	1	1	1	1	2	0	0	0	0	0	1	5	1	9	6	2	1	1	5	5	5	5	1	1	1	1	1	1	1	1	1	0	888	0	0	888	0	2	2	2	2	2	2	2
1951	1	68	178	1	1	1	1	1	2	1	0	1	0	0	0	0	3	1	8	7	2	1	1	1	5	5	5	2	2	2	2	1	1	1	1	1	0	888	0	0	888	0	2	2	2	2	3	3	2
1945	1	85	169	1	1	1	7	1	2	2	0	1	0	0	0	0	4	6	7	5	5	1	3	5	5	5	5	2	7	1	7	2	1	1	1	1	0	888	0	0	888	0	2	1	3	1	1	1	1
1946	1	79	175	0	1	1	1	1	1	999	0	0	0	0	0	0	999	999	999	999	999		999	999	999	999	999	999	999	999	999	999	999	999	999	999	999	999	999	999	999	999	999	999	999	999	999	999	999
1946	1	56	999	1	1	1	1	1	2	2	0	1	0	0	0	0	2	6	7	4	3	1	3	5	5	5	5	999	999	999	999	999	4	999	999	999	1	1	888	1	1	888	3	2	2	2	2	2	2
1949	0	90	168	0	0	1	1	1	2	1	0	1	0	0	0	0	3	5	8	8	2	1	1	5	5	5	5	1	3	1	1	1	1	1	1	1	0	888	0	0	888	0	1	3	3	2	1	1	1
1952	1	83	171	1	1	1	1	1	4	5	0	0	1	0	0	0	2	1	9	8	2	1	2	5	5	5	5	5	6	4	2	1	1	1	1	1	0	888	1	0	888	0	2	2	2	2	2	2	1
1944	0	50	164	1	0	1	1	1	2	1	0	1	0	0	0	0	6	6	3	8	5	1	3	5	5	5	5	3	999	999	6	2	4	6	4	5	1	999	888	1	0	0	2	2	3	2	2	2	2
1988	0	68	180	0	0	1	1	1	2	1	0	1	0	0	0	0	6	2	8	7	2	1	1	5	4	5	5	1	1	1	1	1	1	1	1	1	0	888	0	0	888	0	2	2	1	1	1	2	1
1942	0	64	170	1	1	1	1	1	2	1	0	1	0	0	0	0	9	5	7	8	4	1	3	1	5	5	5	2	3	1	1	1	1	1	3	2	1	1	888	0	888	0	3	2	2	2	3	2	1
1968	0	65	178	1	0	1	1	1	4	1	0	0	1	0	0	0	5	3	7	5	3	1	3	5	2	5	5	2	3	3	2	1	1	3	3	2	0	888	0	0	888	1	3	3	3	2	4	3	2
1929	1	80	173	1	1	1	1	1	5	5	0	0	0	0	0	1	6	6	10	10	4	1	999	5	5	5	5	999	999	999	999	3	3	999	999	999	1	1	888	1	1	888	1	1	2	1	1	1	1
1949	1	86	184	0	1	1	1	1	1	2	1	0	0	0	0	0	4	6	6	3	3	1	2	1	2	5	5	3	7	5	3	1	1	1	2	3	0	888	0	0	888	0	4	3	3	3	3	3	3
1949	0	96	180	0	999	1	1	1	2	1	0	1	0	0	0	0	4	2	10	7	1	1	1	5	2	5	3	1	1	1	2	1	1	1	1	1	0	888	0	0	888	0	2	2	1	1	2	2	1
1954	1	99	185	0	0	1	1	1	2	1	0	1	1	0	0	0	4	1	7	6	2	1	1	5	5	5	5	1	2	1	1	1	1	1	1	1	0	888	0	0	888	0	2	2	1	2	2	2	1
1947	0	67	163	1	1	1	1	1	2	1	0	1	0	0	0	0	4	6	7	7	4	1	2	2	4	5	1	6	6	5	3	3	5	999	2	2	999	999	0	0	0	0	2	1	2	2	3	2	1
1953	1	96	160	0	0	4	4	4	2	2	0	1	0	0	0	0	4	1	9	8	3	1	2	5	4	5	5	3	7	3	3	1	1	2	1	1	0	888	0	0	888	0	1	2	2	2	2	2	2
1972	1	80	172	1	1	1	3	3	1	2	0	0	0	1	0	0	3	5	6	5	3	1	1	5	4	5	5	3	7	2	5	2	2	2	2	2	1	1	1	1	1	888	2	3	3	3	3	3	3
1971	0	75	158	0	0	1	1	1	2	1	0	0	1	0	0	0	3	2	8	7	2		2	999	5	999	5	3	999	1	1	1	1	1	999	1	0	888	0	999	999	999	999	999	999	1	999	1	1
1942	1	66	170	0	999	1	1	1	2	1	0	1	0	0	0	0	6	6	8	8	3	1	2	5	3	5	5	3	5	2	4	1	1	2	1	2	0	888	0	0	888	0	2	2	2	2	3	2	2
1944	0	82	162	1	1	1	1	1	5	999	1	0	0	0	0	0	3	6	8	4	4	1	3	5	5	5	5	7	7	7	7	1	2	4	5	4	0	888	0	999	1	999	1	2	2	2	2	1	1
1959	1	65	169	1	1	1	1	1	2	1	0	1	0	0	0	0	6	6	7	8	4	1	3	5	1	5	4	6	7	3	5	4	4	5	5	5	1	999	888	1	1	888	2	2	2	2	3	2	1
1939	1	115	174	1	1	1	1	1	2	2	0	1	0	0	0	0	2	6	4	3	5	1	4	5	5	5	1	999	999	999	999	7	7	999	999	999	1	1	888	1	1	888	4	3	3	3	5	2	3
1960	1	83	178	0	1	1	1	1	2	2	0	1	0	0	0	0	3	3	8	8	3	1	3	5	5	5	5	3	6	3	5	1	2	3	2	3	0	888	0	0	888	0	2	2	2	1	2	2	1
1977	0	83	166	0	0	1	1	1	2	1	0	1	1	0	0	0	6	2	8	7	2	1	3	5	4	5	5	1	1	1	1	1	1	1	1	1	0	888	0	0	888	0	1	1	1	1	2	2	1
1934	1	93	185	1	1	1	1	1	2	1	0	1	1	0	0	0	4	6	8	8	2	1	2	5	5	5	5	2	4	999	1	1	1	2	2	2	0	888	0	0	888	0	1	2	1	2	2	2	1
1958	1	78	184	1	1	1	1	1	1	2	1	0	0	0	0	0	5	2	6	8	4	1	3	1	5	5	5	4	6	999	2	1	1	3	999	3	1	1	888	0	888	0	3	3	2	2	3	3	3
1939	1	84	180	1	1	1	1	1	2	3	0	1	0	0	0	0	4	6	6	7	4	1	3	5	5	5	5	4	7	4	7	3	2	6	4	5	0	888	0	0	888	0	3	2	2	2	2	2	2
1951	1	86	178	0	1	1	1	1	1	1	1	0	0	0	0	0	4	6	9	9	2	1	1	5	5	5	5	1	1	1	1	1	1	1	1	1	0	888	0	0	888	0	1	2	2	2	2	2	2
1963	1	110	191	1	1	1	1	1	2	1	0	1	0	0	0	0	4	2	7	7	3	1	2	5	4	5	5	3	999	1	999	2	5	999	3	3	1	1	888	1	1	888	3	2	2	2	2	2	2
1965	1	92	194	0	1	1	1	1	1	2	1	0	0	0	0	0	4	3	6	5	3	1	3	1	5	5	5	5	7	4	4	2	3	2	2	2	0	888	1	0	888	1	3	2	2	2	2	2	2
1944	1	84	165	1	999	1	1	1	5	3	1	0	0	0	0	0	999	6	5	0	4	1	3	5	5	5	1	6	999	999	999	999	999	999	999	999	0	0	0	1	1	888	4	999	999	999	999	999	999
1940	0	60	157	1	0	1	1	1	5	1	1	0	0	0	0	0	2	6	8	10	4	1	3	5	5	5	5	4	6	999	4	1	2	3	999	4	999	999	0	1	1	888	3	2	2	1	2	1	1
1957	1	118	187	1	1	1	3	1	2	1	0	1	0	0	0	0	3	3	7	5	4	1	3	1	2	5	5	4	7	6	7	3	3	3	6	3	1	999	888	1	999	888	3	3	3	3	3	3	2
1935	1	62	160	1	1	1	1	1	2	1	0	1	0	0	0	0	6	6	8	8	5	1	3	5	5	5	5	4	7	4	6	2	5	4	999	4	0	888	1	0	888	0	2	2	2	2	1	2	2
1963	0	63	163	0	0	1	1	1	1	1	0	1	0	0	0	0	3	3	7	5	3	1	2	5	5	5	5	4	6	5	7	2	3	6	4	6	0	888	0	1	1	888	2	3	2	2	2	2	1
1942	0	85	158	0	1	1	1	1	2	2	0	1	0	0	0	0	3	5	7	7	4	1	2	5	5	5	5	7	7	7	7	2	2	7	4	5	0	888	0	1	1	888	2	2	2	2	3	2	1
1983	1	77	193	0	0	1	1	1	3	1	0	1	0	0	0	0	8	1	9	9	2	1	1	5	5	5	5	3	1	1	1	1	1	1	1	1	0	888	0	0	888	0	1	2	1	1	1	1	1
1957	1	113	186	0	0	1	1	1	2	2	0	1	0	0	0	0	3	3	7	5	4	1	2	5	3	3	5	2	5	4	1	1	1	3	1	1	0	888	0	0	888	0	3	3	3	3	3	3	3
1956	1	85	187	0	1	1	1	1	4	2	1	0	0	0	0	0	7	1	7	7	4	1	3	5	2	4	1	3	3	2	3	999	2	3	1	1	999	999	0	999	999	0	3	2	999	2	2	999	2
1973	1	75	170	0	0	1	1	1	4	5	0	0	1	0	0	0	3	3	6	5	4	1	2	1	5	5	5	3	3	3	3	1	2	3	2	3	0	888	0	0	888	0	2	3	2	2	2	2	2
1952	1	82	181	0	0	1	1	1	2	1	0	1	0	0	0	0	8	6	7	8	2	1	1	5	5	5	5	1	1	1	1	1	1	1	1	1	0	888	0	0	888	0	2	2	3	2	2	2	2
1946	0	59	160	1	1	1	1	1	2	1	0	1	0	0	0	0	6	2	7	7	3	1	3	5	3	5	5	3	6	3	2	1	1	3	1	2	0	888	0	0	888	0	2	2	3	2	3	3	2
1942	0	61	163	0	0	1	1	1	2	3	0	1	0	0	0	0	4	6	7	6	3	1	2	5	5	5	5	4	7	999	5	2	4	6	4	4	0	888	0	1	1	0	2	2	2	1	3	1	1
1960	1	90	182	1	0	1	1	1	2	1	0	1	0	0	0	0	2	1	7	7	4		2	5	4	5	5	3	3	2	3	1	1	3	1	1	0	888	1	0	888	1	4	2	1	3	3	3	3
1943	1	67	168	1	1	1	1	1	2	2	0	1	0	0	0	0	3	6	7	4	3	1	4	5	5	5	5	4	6	4	4	3	3	4	3	4	0	888	0	0	888	0	3	3	3	3	3	3	2
1964	0	75	167	0	1	1	1	1	2	1	0	1	1	0	0	0	6	3	7	8	4	1	2	1	4	5	5	5	6	3	5	1	1	2	2	3	0	888	1	0	888	0	2	2	1	2	2	2	1
1956	0	65	162	1	0	1	1	1	3	2	0	1	0	0	0	0	6	3	7	7	2	1	2	5	5	5	5	3	3	2	2	1	2	2	2	2	0	888	1	0	888	0	2	2	2	2	3	2	2
1958	1	92	191	0	1	1	1	1	2	1	0	1	1	0	0	0	8	1	8	8	4	1	2	5	4	5	1	3	3	2	3	1	1	1	1	1	0	888	0	0	888	0	3	1	1	1	3	2	1
1948	1	95	181	0	1	1	1	1	2	1	0	1	0	0	0	0	6	6	9	7	3	1	1	5	4	5	5	2	3	1	4	1	1	3	1	1	0	888	0	0	888	0	1	2	3	2	1	2	1
1946	0	64	173	1	1	1	1	1	2	1	0	1	0	0	0	0	6	6	7	9	4	1	3	5	5	5	5	5	7	4	4	1	1	5	4	4	1	1	888	1	1	888	2	2	2	2	2	1	2
1936	0	59	159	1	1	1	1	1	5	3	1	0	0	0	0	0	3	5	7	6	4	1	2	5	5	5	5	2	999	2	3	1	3	4	2	2	1	1	0	1	1	888	3	2	999	999	999	999	2
1962	1	94	186	1	1	1	1	1	1	2	1	0	0	0	0	0	4	2	7	5	3	1	2	5	5	999	5	3	999	999	3	1	1	3	999	2	0	888	0	0	888	0	2	2	2	2	3	2	1
1990	1	92	183	1	1	1	1	1	2	1	0	1	1	0	0	0	3	3	9	8	3	1	2	5	5	5	5	3	7	2	6	1	2	3	1	3	0	888	0	0	888	0	1	1	1	2	1	1	1
1937	1	86	168	1	1	1	1	1	2	3	0	1	0	0	0	0	4	6	5	7	4	1	3	5	5	5	5	4	7	7	3	3	3	4	3	3	0	0	1	0	0	1	4	4	4	4	3	3	3
1965	1	86	183	0	0	1	1	1	2	1	0	1	1	0	0	0	5	1	8	7	3	1	1	5	2	5	5	2	2	2	2	1	1	2	1	2	0	888	0	0	888	0	2	2	2	2	2	2	2
1939	1	83	173	1	1	1	1	1	2	2	0	1	0	0	0	0	4	6	8	7	4	1	1	5	2	5	5	4	5	2	3	1	1	2	2	2	0	888	0	0	888	0	1	2	2	2	2	2	1
1940	1	97	186	0	0	1	1	1	2	1	0	1	0	0	0	0	6	6	6	8	4	1	2	5	5	5	5	7	999	999	7	1	3	999	4	4	0	888	0	0	888	0	2	1	2	2	2	2	1
1946	1	85	188	1	1	1	1	1	2	1	0	1	0	0	0	0	6	6	7	8	3	1	3	5	5	5	5	5	999	2	6	1	2	4	2	2	0	888	1	0	888	0	2	2	3	2	2	2	2
1975	1	120	183	0	1	1	1	1	2	1	0	1	1	0	0	0	6	4	7	5	3	1	2	5	4	5	5	2	3	3	3	2	2	3	2	2	0	888	1	0	888	0	1	2	2	2	1	1	1
1978	0	71	175	1	0	7	1	1	2	1	0	0	0	0	0	0	4	2	8	8	3	1	2	5	5	5	5	2	3	3	3	2	2	2	2	2	0	888	0	0	888	0	2	1	1	1	1	1	1
1972	0	64	170	1	0	1	1	1	2	1	0	1	1	0	0	0	8	3	5	6	4	1	2	5	5	5	5	3	7	4	4	1	3	3	4	3	0	888	1	1	1	888	4	2	2	2	3	2	2
1952	1	75	183	1	1	1	1	1	2	1	0	1	0	0	0	0	6	3	5	6	5	1	2	5	5	5	5	6	7	4	7	2	3	7	7	4	1	0	888	0	888	0	3	3	3	2	4	3	3
1947	1	117	175	1	1	1	1	1	2	2	0	1	0	0	0	0	5	6	6	4	4	1	3	5	5	5	5	3	7	2	6	2	2	2	6	4	0	0	1	0	0	0	2	3	3	2	3	3	4
1978	0	86	166	0	0	1	1	1	2	1	0	1	1	0	0	0	4	2	5	5	4	1	4	5	4	5	5	3	6	4	5	2	3	4	3	4	1	1	888	0	888	0	4	2	2	3	4	3	3
1950	1	97	168	0	1	1	1	1	2	1	0	1	0	0	0	0	5	6	8	5	3	1	3	5	4	5	999	3	6	3	999	1	3	999	999	3	1	1	888	0	888	0	1	2	3	2	2	2	2
1945	0	64	172	1	1	1	1	1	1	2	1	0	0	0	0	0	5	6	7	8	2	1	2	5	5	5	5	2	5	2	3	1	1	3	1	2	0	888	0	0	0	0	2	2	2	1	2	2	2
1931	1	68	168	0	1	1	999	999	2	5	1	0	0	0	0	0	3	6	6	7	3	1	3	5	5	5	5	6	6	4	6	1	2	4	999	3	0	888	0	1	1	888	2	3	2	2	3	2	1
1980	0	70	163	1	1	1	1	1	3	1	0	1	0	0	0	0	4	3	7	6	3	1	2	5	5	5	5	3	6	999	2	3	3	3	3	4	1	1	888	0	888	1	3	2	4	2	2	3	2
1966	1	110	170	1	1	7	7	1	2	2	0	1	1	0	0	0	3	3	7	3	4	1	2	1	4	5	5	4	7	7	6	2	4	5	4	4	0	0	0	0	888	0	4	3	3	3	3	3	2
1962	0	97	178	1	1	1	1	1	2	1	0	1	0	0	0	0	3	2	8	6	2	1	3	5	5	5	5	2	3	2	6	2	1	4	2	2	0	888	0	0	888	0	1	3	2	1	2	1	1
1942	1	73	166	0	1	1	1	1	2	2	0	1	0	0	0	0	4	6	8	7	3	1	2	5	5	5	4	3	5	2	4	1	1	2	1	1	0	888	1	0	888	0	2	2	2	2	3	3	1
1958	1	95	176	1	0	1	1	1	2	1	0	1	0	0	0	0	4	1	8	9	3		999	5	3	5	5	1	1	1	1	1	1	1	1	1	0	888	0	0	888	0	2	2	2	2	2	2	2
1949	1	108	183	0	1	1	1	1	1	2	1	0	0	0	0	0	6	6	8	7	2	1	1	5	5	5	5	1	1	1	1	1	1	1	1	1	0	888	0	0	888	0	2	2	2	2	1	1	1
1948	1	84	180	1	1	1	1	1	5	1	0	0	1	0	0	0	8	6	6	6	4	1	1	5	4	5	5	3	5	3	4	2	2	4	4	3	0	888	0	0	888	0	2	3	3	2	3	3	2
1944	0	88	152	1	1	1	1	1	2	1	0	1	0	0	0	0	8	6	8	9	3	1	3	5	5	5	5	3	999	3	999	1	2	2	2	999	1	1	888	1	1	0	1	1	1	1	1	1	1
1950	1	82	165	0	1	1	1	1	4	2	0	1	0	0	0	0	3	6	6	6	3	1	2	5	2	5	5	4	7	6	6	2	3	6	3	2	0	888	1	0	888	0	3	3	3	3	3	2	3
1954	1	98	184	1	1	1	1	1	2	2	0	1	0	0	0	0	3	3	8	8	4	2	2	5	2	5	5	5	7	2	5	2	3	4	2	3	999	999	0	0	888	0	2	2	2	2	3	2	1
1937	1	94	176	1	1	1	1	1	2	999	0	0	0	0	0	0	999	999	999	999	999		999	999	999	999	999	999	999	999	999	999	999	999	999	999	999	999	999	999	999	999	999	999	999	999	999	999	999
1958	0	63	999	0	0	1	1	1	2	1	0	1	0	0	0	0	4	2	7	7	2	1	3	5	5	5	5	2	4	2	2	1	1	2	1	1	0	888	0	0	888	0	2	1	2	2	3	2	2
1971	0	69	164	1	1	1	1	1	1	2	1	0	0	0	0	0	4	3	4	2	4	1	2	1	5	5	5	4	7	7	6	2	4	7	6	5	1	0	888	1	0	888	3	2	4	2	4	5	3
1935	1	92	178	1	1	1	1	1	2	2	0	1	0	0	0	0	3	6	3	5	4	1	3	5	4	5	5	7	7	7	5	2	2	2	2	2	0	888	0	0	888	0	2	3	3	2	3	3	4
1937	0	92	165	0	1	1	1	1	2	999	0	1	0	0	0	0	3	5	6	6	3	1	2	5	5	5	5	999	999	999	999	999	999	999	999	999	1	1	1	1	1	1	2	2	2	2	2	2	2
1998	0	72	160	1	0	1	2	2	1	1	0	0	0	1	0	0	5	999	7	6	3	1	3	5	5	5	5	4	5	3	4	1	1	4	2	2	0	888	0	0	888	1	4	4	4	3	3	3	3
1947	1	108	178	0	1	1	1	1	2	1	0	1	0	0	0	0	8	7	9	8	2	1	1	5	2	5	5	2	2	1	2	1	1	1	1	1	0	888	0	0	888	0	2	2	2	2	2	3	2
1932	0	60	174	1	1	1	1	1	5	1	1	0	0	0	0	0	4	6	8	8	3	1	3	5	5	5	5	3	4	2	3	3	3	4	999	2	0	888	0	0	888	0	3	2	2	3	2	2	2
1933	1	81	172	1	1	1	1	1	5	5	1	0	0	0	0	0	3	6	7	7	4	1	3	5	5	5	5	4	6	6	999	3	3	999	1	4	0	888	0	1	1	888	3	3	3	3	3	2	3
1958	1	90	180	0	1	999	1	1	2	1	0	1	0	0	0	0	2	3	7	9	4	1	3	5	5	5	5	3	7	4	7	1	1	5	3	4	0	888	1	0	888	0	1	2	4	2	2	1	2
1936	1	80	180	1	0	1	1	1	2	1	0	1	0	0	0	0	8	6	8	7	2	1	1	5	4	5	5	2	3	2	3	1	2	3	2	2	0	888	0	0	888	0	3	2	2	2	3	1	1
1944	1	71	175	1	1	1	1	1	2	1	0	1	0	0	0	0	4	6	7	7	4	1	3	5	5	5	5	3	5	5	4	1	1	3	3	3	0	888	0	0	888	0	4	2	2	2	3	2	1
1954	0	79	170	0	0	1	1	1	4	1	1	0	0	0	0	0	6	3	8	3	3	1	999	5	5	5	4	5	7	3	6	1	2	4	2	2	0	888	0	0	888	0	2	2	2	2	3	2	2
1956	0	78	169	1	1	1	1	7	4	2	1	0	0	0	0	0	6	3	6	2	4	1	3	1	1	5	5	4	3	4	4	1	1	4	1	1	0	888	1	0	888	0	2	1	1	1	1	1	1
1950	1	106	190	1	1	1	1	1	2	1	0	1	0	0	0	0	3	6	7	7	3	1	1	1	2	5	5	2	3	2	3	2	2	2	2	2	0	888	0	0	888	0	2	2	2	2	2	2	2
1942	0	47	168	0	1	1	1	1	5	2	1	0	0	0	0	0	4	5	6	6	3	1	3	5	5	5	5	1	4	5	3	1	2	4	999	3	1	1	0	1	1	0	2	2	2	2	2	2	2
1941	1	90	999	0	1	1	1	1	2	3	0	1	0	0	0	0	2	6	8	7	3	1	3	999	5	5	1	6	7	4	999	2	3	6	999	999	999	999	0	999	999	0	4	3	3	2	2	2	2
1949	1	84	172	0	0	999	999	999	2	1	0	1	0	0	0	0	6	6	10	9	2	1	1	5	4	5	5	1	3	3	2	1	1	1	1	1	0	888	0	0	888	0	1	1	1	1	1	1	1
1951	1	78	176	1	1	1	1	1	1	3	1	0	0	0	0	0	8	5	4	8	5	1	3	2	5	5	5	6	7	6	7	4	4	7	7	4	1	1	888	0	888	1	4	3	4	2	2	2	2
1941	1	90	165	0	1	1	1	1	2	2	0	1	0	0	0	0	2	6	999	6	4	1	999	5	3	5	3	4	7	4	7	2	2	3	2	2	0	888	0	0	888	999	3	2	2	2	2	2	2
1951	1	100	183	1	1	1	1	7	3	2	0	1	0	0	0	0	1	3	5	2	4	1	4	4	4	5	3	7	7	7	7	7	7	7	7	7	0	0	999	1	1	888	4	3	3	2	4	3	2
1940	1	43	165	0	1	1	1	1	2	2	0	1	1	0	0	0	3	6	4	5	5	1	3	1	5	5	5	7	7	7	7	7	7	7	7	7	0	1	1	1	1	888	3	2	2	2	4	2	1
1957	1	81	181	1	1	1	1	1	2	2	0	1	1	0	0	0	4	7	8	6	2	1	2	1	4	5	1	3	5	2	2	1	1	2	1	1	0	888	0	0	888	0	1	1	1	1	2	1	1
1949	1	93	177	0	1	1	1	1	2	3	0	1	0	0	0	0	4	6	8	7	2	1	3	5	5	5	5	5	7	2	5	1	2	3	1	1	0	1	0	0	888	0	2	2	2	2	2	2	2
1943	0	85	159	999	1	1	1	1	2	3	0	1	0	0	0	0	3	6	7	999	3	1	2	5	5	5	5	999	999	999	999	999	999	999	999	999	1	1	888	0	888	0	2	999	999	999	999	999	999
1947	0	105	178	1	1	1	1	1	2	1	0	1	0	0	0	0	4	6	7	8	3	1	2	5	5	5	5	4	999	2	4	1	2	5	5	4	0	888	0	0	888	0	3	2	3	2	2	2	1
1951	0	93	169	1	1	1	1	1	2	2	0	1	0	0	0	0	3	6	10	10	3	1	1	5	5	5	5	2	999	999	999	1	1	3	3	2	0	888	0	0	888	0	2	2	2	2	2	2	2
1949	1	88	170	0	0	7	7	7	2	1	0	1	0	0	0	0	4	6	8	7	2	1	1	2	4	5	5	1	1	1	4	1	1	1	1	1	999	999	0	999	999	0	2	2	2	2	2	2	2
1974	0	72	169	0	1	1	1	1	2	1	0	1	1	0	0	0	4	3	7	6	3	1	3	5	5	5	5	7	7	5	6	2	6	7	5	7	0	888	1	0	888	1	2	1	1	1	2	1	1
1946	1	81	179	0	1	1	1	1	2	1	0	1	1	0	0	0	6	6	7	7	3	1	2	5	5	5	5	4	5	3	5	1	1	3	3	2	0	888	1	1	1	0	2	2	2	2	3	2	2
1946	1	100	175	1	1	1	1	1	3	2	0	1	0	0	0	0	1	6	7	5	4	1	3	5	5	5	5	3	3	3	2	1	1	1	1	1	0	888	1	0	888	0	4	4	3	2	2	2	2
1952	0	69	159	1	1	1	1	1	2	2	0	1	0	0	0	0	3	8	8	7	2	1	2	5	5	5	5	2	3	2	2	1	1	1	1	1	0	888	0	0	888	0	2	2	2	2	2	2	2
1956	1	70	179	0	1	1	1	1	1	5	0	0	0	0	0	1	5	3	8	4	4	1	3	1	4	5	5	3	5	3	2	1	1	1	1	1	0	888	0	0	888	0	2	2	2	2	2	3	1
1953	1	96	173	1	1	1	1	999	2	1	0	1	0	0	0	0	3	3	6	6	4	1	3	5	5	5	5	6	7	6	5	4	5	6	5	6	0	888	0	0	888	0	3	2	2	2	3	3	1
1940	1	95	179	0	1	1	1	1	1	5	1	0	0	0	0	0	3	6	7	8	5		4	5	5	5	5	6	7	5	6	2	4	4	1	3	0	888	0	0	888	0	3	3	2	2	3	2	3
1941	1	91	174	0	1	1	1	1	2	1	0	1	0	0	0	0	6	6	10	8	2	1	1	5	2	5	5	2	6	4	2	1	1	1	1	1	0	888	0	0	888	0	1	1	1	1	1	1	1
1975	0	82	168	1	0	1	1	1	2	1	0	1	1	0	0	0	4	3	7	9	3	1	3	5	5	5	5	3	5	2	4	1	4	4	3	3	0	888	0	0	888	0	3	2	2	2	3	1	1
1971	0	110	178	1	1	1	1	1	2	1	0	1	1	0	0	0	4	3	6	5	4	1	2	5	4	5	5	3	7	5	4	1	2	4	3	3	0	888	0	0	888	0	3	3	3	3	3	2	1
1940	1	85	182	999	1	7	7	7	2	3	0	1	0	0	0	0	2	6	8	5	4		3	5	5	5	5	4	6	4	999	1	1	2	2	3	0	888	1	0	888	1	2	3	3	3	3	3	3
1954	1	85	180	0	1	1	1	1	2	2	0	1	1	0	0	0	4	3	5	2	5	1	4	5	4	5	5	5	7	6	6	4	5	5	5	6	0	888	1	0	888	0	3	2	1	2	1	3	1
1949	1	89	198	999	0	1	1	1	5	1	0	0	0	0	1	0	4	6	9	9	2	1	2	5	5	5	4	2	3	1	1	1	1	2	2	2	0	888	0	0	888	0	1	2	2	2	2	2	2
1954	1	104	183	1	1	1	1	1	3	1	0	1	0	0	0	0	7	2	7	4	4	1	3	2	4	2	5	4	7	5	2	2	1	3	2	3	1	1	888	0	888	1	2	2	2	2	4	3	1
1939	1	85	172	1	1	1	1	1	2	2	0	0	0	0	0	0	9	6	999	999	3	1	2	5	5	5	5	2	1	1	1	1	1	1	999	1	0	888	0	0	888	0	3	3	3	3	3	3	3
1968	0	77.5	168	0	0	1	1	1	2	1	0	1	1	0	0	0	4	2	6	4	3	1	1	5	4	5	4	2	3	2	2	1	1	2	1	1	0	888	0	0	888	0	2	3	2	2	4	4	2
1942	1	88	180	0	1	1	1	1	2	2	0	1	0	0	0	0	3	6	6	8	4	1	3	5	5	5	5	6	6	5	5	1	3	3	2	2	0	888	0	0	888	0	4	4	4	2	2	2	2
1986	0	57	163	1	1	1	1	1	2	2	0	1	1	0	0	0	4	3	7	4	2	1	2	5	5	5	5	1	7	6	3	1	1	4	3	3	0	888	0	1	1	888	2	2	1	2	2	2	1
1940	1	78	181	0	1	1	1	1	1	5	0	0	0	0	0	1	3	6	3	8	5	1	3	5	5	5	1	7	7	7	999	3	4	7	7	7	0	888	0	0	888	0	5	4	4	4	3	3	3
1942	1	82	180	1	1	1	1	1	2	2	0	1	0	0	0	0	3	6	8	6	2	1	999	5	4	5	5	1	1	1	1	1	1	1	1	1	0	888	0	0	888	0	1	1	1	1	1	1	1
1946	1	78	169	0	0	1	1	1	2	3	0	1	0	0	0	0	4	6	7	7	2	1	3	1	4	5	5	2	3	3	2	999	1	1	1	1	0	888	0	0	888	0	3	2	2	2	3	3	2
1936	1	79	187	1	1	1	1	1	2	3	0	1	0	0	0	0	5	6	7	7	4		999	999	999	999	999	999	999	999	999	999	999	999	999	999	999	999	999	0	888	1	3	999	999	999	999	999	999
1948	1	80	178	0	1	1	1	1	2	2	0	1	0	0	0	0	3	6	8	8	2	1	1	5	4	5	5	2	2	1	1	1	1	1	1	1	0	888	0	0	888	0	2	2	2	2	2	2	2
1947	0	103	173	1	1	1	1	1	4	1	1	0	0	0	0	0	4	6	8	8	3	1	2	5	3	5	5	5	5	2	3	1	1	3	2	4	0	888	0	0	888	0	3	2	2	2	2	2	1
1946	1	93	176	1	1	1	1	1	2	1	0	1	0	0	0	0	3	6	7	7	4	1	2	5	4	5	5	6	6	5	3	2	2	4	4	4	0	888	0	0	888	0	3	3	2	2	2	2	2
1987	1	96	195	0	0	1	3	1	3	2	0	1	1	0	0	0	3	1	8	8	1	1	1	1	4	5	5	1	1	1	1	1	1	1	1	1	0	888	0	0	888	0	2	2	1	1	1	1	1
1953	1	52	172	1	1	1	1	1	1	2	1	0	0	0	0	0	3	3	7	2	5	1	4	5	5	5	5	7	7	7	999	2	6	7	999	6	1	1	1	1	1	1	1	1	1	1	1	1	1
1947	0	72	166	0	1	1	1	1	2	1	0	1	0	0	0	0	4	6	7	8	4	1	2	5	4	5	2	4	7	4	5	1	3	3	3	3	0	888	0	0	888	0	3	2	2	2	3	3	2
1952	1	79	179	1	1	1	1	1	5	2	1	0	0	0	0	0	2	4	10	0	2		999	5	5	5	5	4	7	3	7	1	4	4	999	4	0	888	999	1	1	888	3	2	1	3	3	2	1
1963	0	90	175	1	0	1	1	1	4	3	1	0	0	0	0	0	5	3	7	7	3	1	2	5	5	5	5	2	5	3	4	1	1	2	3	3	0	888	1	0	888	1	3	2	2	2	2	2	2
1950	1	114	172	1	1	1	1	1	5	2	1	0	0	0	0	0	2	6	5	3	3	1	3	5	4	5	5	6	7	6	4	3	5	6	6	6	0	888	0	0	888	0	1	2	2	2	1	1	1
1953	0	52	159	1	1	1	1	1	1	1	0	0	0	0	0	0	4	3	4	6	5	1	2	1	5	5	1	5	999	7	7	999	6	7	7	7	1	1	1	1	999	1	3	2	4	3	3	1	3
1925	1	66	175	1	1	1	1	1	2	3	0	1	0	0	0	0	6	6	7	8	2	1	2	5	5	5	4	4	5	2	4	3	2	4	4	5	0	888	0	0	888	0	1	2	3	2	1	4	2
1936	1	98	181	1	1	1	1	1	2	2	0	1	0	0	0	0	3	6	7	6	4	1	4	5	5	5	5	7	7	7	7	1	4	7	7	7	0	888	1	0	888	0	3	2	3	2	2	2	2
1961	1	104	187	0	1	1	3	1	2	1	0	1	1	0	0	0	4	3	6	6	3	1	3	5	4	5	5	3	7	7	5	2	3	6	5	4	0	888	1	0	888	0	3	2	3	2	2	2	2
1952	0	999	999	999	999	999	999	999	999	1	0	1	0	0	0	0	6	3	6	8	4	1	2	5	4	5	3	7	7	6	5	2	4	5	4	4	0	888	1	0	888	0	3	2	2	2	4	2	2
1958	1	82	178	0	1	1	1	1	4	1	1	0	0	0	0	0	4	1	6	7	4	1	3	5	3	5	5	3	5	2	3	1	1	2	1	1	0	888	0	0	888	0	3	3	3	2	2	2	2
1936	0	56	165	0	1	1	1	1	5	5	1	0	0	0	0	0	4	6	10	9	4	1	2	5	5	5	5	6	999	3	6	1	2	3	999	3	1	1	888	1	1	888	3	2	2	2	2	3	1
1947	1	87	180	1	1	1	1	1	5	2	1	0	0	0	0	0	6	6	6	6	4	1	3	1	5	5	5	6	6	4	6	3	2	2	1	2	0	888	0	0	888	0	4	2	3	3	3	1	2
1958	1	82	172	0	1	1	1	1	2	1	0	1	0	0	0	0	3	3	7	6	2	1	2	5	4	5	5	3	6	3	3	2	3	3	3	3	0	888	0	0	888	0	2	2	2	2	3	1	1
1934	1	94	180	1	1	1	1	1	5	2	1	0	0	0	0	0	4	6	7	6	4		999	999	999	999	999	999	999	999	999	999	999	999	999	999	999	999	999	0	888	0	2	3	2	2	2	1	1
1944	1	86	179	0	0	1	1	1	2	1	0	1	0	0	0	0	4	6	8	9	3	1	3	5	5	5	5	4	7	3	4	1	2	3	3	3	1	1	888	1	1	888	2	2	3	2	2	2	1
1995	0	68	170	0	0	1	1	1	1	1	0	0	0	1	0	0	4	2	8	7	3	1	1	5	3	5	5	2	1	1	2	1	1	1	1	1	0	888	1	0	888	0	2	2	2	2	2	3	2
1936	0	75	148	0	1	1	1	1	5	3	0	0	1	0	0	0	2	6	6	6	4	1	2	5	5	5	5	4	7	7	7	1	1	6	3	4	1	999	1	1	1	1	2	4	2	2	2	1	2
1928	1	75	169	1	1	1	1	1	2	1	0	1	0	0	0	0	6	6	10	8	5	1	3	5	5	5	5	999	6	999	5	2	3	999	999	999	0	888	0	0	888	0	2	1	1	1	1	1	1
1960	0	66	162	1	1	1	1	1	2	1	0	1	0	0	0	0	4	3	7	8	4	1	3	5	5	5	5	3	5	5	5	1	3	4	3	3	0	888	1	1	1	888	3	2	2	2	4	3	2
1934	0	91	178	1	1	1	1	1	5	1	1	0	0	0	0	0	6	6	7	8	4	1	3	5	5	5	5	999	999	999	7	2	2	999	999	4	0	0	0	0	888	0	2	3	3	2	2	2	3
1942	1	74	172	1	1	1	1	1	2	3	0	1	0	0	0	0	4	6	7	8	4	1	3	5	5	5	5	5	999	6	7	6	4	6	999	5	0	888	0	0	888	0	2	2	2	2	2	2	1
1948	1	66	177	1	1	1	1	1	2	1	0	1	0	0	0	0	6	6	6	8	4	1	3	5	5	5	5	7	7	6	6	3	4	5	2	3	0	888	1	0	888	0	2	2	2	2	2	2	2
1945	0	83	180	1	1	7	1	7	5	2	1	0	0	0	0	0	4	6	7	6	4	1	2	1	5	5	5	3	6	6	6	1	1	3	1	3	0	888	0	0	888	0	2	1	2	2	3	2	1
1946	0	90	159	0	1	1	1	1	2	2	0	1	0	0	0	0	4	6	8	6	4	1	999	5	5	5	5	7	7	5	7	2	6	7	5	6	0	888	0	1	999	1	2	2	2	2	2	1	1
1948	1	103	191	1	1	1	1	1	5	2	1	0	0	0	0	0	3	6	7	6	4	1	2	5	5	5	5	4	7	3	4	1	2	5	4	3	0	888	1	0	888	0	3	2	3	2	2	2	2
1933	1	80	182	0	1	1	1	1	2	3	0	1	0	0	0	0	4	6	8	8	3	1	2	5	4	5	5	3	999	1	1	1	1	4	1	2	0	888	0	0	888	0	2	2	1	2	2	3	2
1962	1	92	178	0	1	1	1	1	2	1	0	1	0	0	0	0	2	3	8	8	3	1	2	5	3	5	5	2	999	2	3	1	1	1	2	1	0	888	0	0	888	0	2	2	2	2	2	2	2
1956	0	66	176	0	0	1	1	1	2	1	0	1	0	0	0	0	5	3	10	10	2	1	1	4	5	5	5	2	3	2	2	1	2	2	2	2	1	1	888	1	1	888	1	1	1	1	1	1	1
1943	1	85	176	1	1	1	1	1	2	1	0	1	0	0	0	0	4	6	7	7	2	1	1	5	4	5	5	2	3	1	1	1	3	2	1	2	0	888	0	1	1	0	3	2	2	2	3	2	2
1934	1	84	171	0	1	1	1	1	4	2	1	0	0	0	0	0	4	6	8	8	2	1	1	5	5	5	5	2	4	3	3	1	1	2	2	2	0	888	0	0	888	0	2	2	2	2	2	2	2
1977	1	67	183	0	0	1	1	1	2	1	0	1	1	0	0	0	4	1	9	7	2	1	1	5	5	5	5	2	2	1	1	1	1	1	1	1	0	888	0	0	888	0	1	1	1	1	1	1	1
1947	1	136	183	1	1	1	1	1	2	2	0	1	1	0	0	0	4	6	6	5	4	1	2	5	5	5	1	5	7	3	5	2	2	3	3	3	1	1	1	0	1	0	3	2	2	2	2	3	2
1969	0	53	159	1	1	1	1	1	2	1	0	0	1	0	0	0	4	3	6	7	4	1	2	5	5	5	5	4	7	5	5	1	4	999	2	3	0	888	0	1	1	888	3	4	2	2	4	4	2
1943	1	108	183	1	1	1	1	1	2	999	0	1	0	0	0	0	2	6	7	7	3	1	3	5	5	5	5	3	999	3	3	2	2	2	2	2	0	888	0	0	888	0	2	2	2	2	2	2	2
1934	0	99	160	1	1	1	1	7	1	1	1	0	0	0	0	0	4	5	8	8	5	1	3	5	5	5	5	999	999	999	999	5	5	999	999	999	1	1	1	1	1	1	1	1	1	1	1	1	1
1945	1	78	172	0	1	1	1	1	2	999	0	1	0	0	0	0	3	6	3	2	4	1	3	5	2	5	2	6	6	4	5	7	2	2	1	1	999	999	0	0	888	0	2	3	3	2	1	1	1
1954	1	94	173	0	1	1	1	1	2	1	0	1	1	0	0	0	6	3	7	7	3	1	2	5	4	5	5	4	6	3	4	1	1	3	1	2	0	888	0	0	888	0	2	2	3	2	2	3	1
1945	1	60	170	1	1	1	1	1	2	2	0	1	0	0	0	0	5	6	8	7	4	1	2	5	5	5	5	6	6	4	4	1	2	2	2	1	1	1	1	0	1	0	3	2	2	2	3	2	1
1951	1	102	176	1	1	1	1	1	2	1	0	1	0	0	0	0	2	6	7	6	3	1	1	5	5	5	5	1	5	1	2	1	1	1	1	1	0	888	1	0	888	0	2	2	2	3	2	3	1
1954	1	74	176	1	0	1	1	1	2	1	0	1	0	0	0	0	3	4	7	8	4	1	3	5	4	5	5	6	7	4	7	3	7	6	5	4	0	888	1	0	888	0	2	3	3	2	2	2	2
1959	1	62	157	1	1	1	1	1	5	2	1	0	0	0	0	0	2	3	7	7	4	1	3	1	3	5	1	7	7	7	4	4	4	7	4	4	0	888	0	0	888	0	3	3	3	3	4	3	4
1942	1	80	172	1	1	1	1	1	2	3	0	1	0	0	0	0	3	6	6	6	4	2	2	5	3	5	5	4	7	4	6	1	3	4	3	4	0	888	1	0	888	0	3	1	2	1	4	2	999
1951	1	71	178	1	1	1	1	1	2	1	0	1	0	0	0	0	3	6	8	7	2	1	2	5	4	5	1	2	4	3	3	2	2	2	2	2	0	888	0	0	888	0	3	2	3	2	2	2	2
1954	1	160	176	0	0	1	1	1	2	3	0	1	0	0	0	0	6	1	8	8	3	1	2	5	5	5	5	4	5	2	4	1	1	5	3	3	0	888	0	0	888	0	2	2	2	2	1	1	1
1938	1	75	170	0	1	1	1	1	2	1	0	1	0	0	0	0	3	6	7	10	2	1	1	5	5	5	5	1	999	1	999	1	1	1	999	1	1	1	888	0	888	0	2	2	3	2	2	2	1
1943	1	80	176	1	1	1	1	1	2	1	0	1	0	0	0	0	5	6	7	6	3	1	3	5	4	5	5	3	6	6	5	999	2	2	2	2	1	1	888	0	888	0	1	1	2	2	2	2	2
1979	1	65	169	1	0	1	7	1	1	2	0	0	0	0	0	0	4	3	6	4	3	1	2	5	5	5	5	2	2	2	2	2	2	2	2	2	1	1	1	1	1	1	4	2	3	3	4	2	3
1953	0	90	170	0	0	1	1	1	2	2	0	1	0	0	0	0	5	3	10	6	2	1	1	5	5	5	5	1	2	1	2	1	1	1	1	1	0	888	0	0	888	0	1	1	1	1	1	2	1
1989	1	66	175	1	1	1	2	2	1	5	0	0	0	1	0	0	4	3	3	4	4	1	3	5	5	5	5	4	6	1	7	1	1	5	3	4	0	888	1	0	888	0	3	4	2	3	3	3	3
1942	1	64	173	1	1	1	1	1	2	1	0	1	0	0	0	0	6	6	8	7	2	1	1	5	5	5	5	2	2	2	3	1	1	2	2	2	0	888	0	0	888	0	1	2	2	2	2	2	2
1924	1	81	180	1	1	1	1	1	5	2	0	0	0	0	0	1	3	6	10	10	2	1	3	5	5	5	5	6	7	7	6	3	3	6	6	3	1	1	0	1	1	0	2	2	2	2	1	2	1
1943	1	125	184	1	1	1	1	1	2	1	0	1	0	0	0	0	7	6	6	7	3	1	999	2	4	5	5	3	999	999	3	3	3	3	3	2	0	888	0	999	999	0	3	2	3	2	3	3	2
1955	1	95	176	1	1	7	7	7	2	1	0	1	0	0	0	0	8	4	6	7	4	1	3	5	5	5	5	4	7	4	5	2	2	4	4	4	0	888	1	0	888	1	3	2	3	2	2	3	2
1960	0	74	164	0	1	1	1	1	2	2	0	1	0	0	0	0	3	2	8	6	3	1	3	5	5	5	5	4	7	3	6	1	2	3	2	3	0	888	0	0	888	0	2	3	2	2	2	2	1
1976	0	55	159	1	1	1	3	1	4	2	1	0	0	0	0	0	4	4	6	6	3	1	2	1	4	5	5	1	5	3	3	1	1	4	1	1	0	888	0	0	888	0	3	2	3	2	2	3	2
1958	0	75	179	1	1	1	1	1	2	1	0	1	0	0	0	0	5	3	9	7	4	1	2	5	1	5	5	1	2	2	4	1	1	2	1	2	0	888	0	0	888	0	1	1	2	2	3	2	1
1956	1	84	170	1	1	1	1	1	1	1	1	0	0	0	0	0	8	3	7	6	4	1	2	5	5	5	5	3	3	3	3	1	1	3	1	1	1	1	888	0	888	0	3	2	2	2	2	2	2
1963	1	85	178	1	1				2	2	0	1	1	0	0	0	2	7	9	5	3			999	999	999	999	1	3	1	4	1	1	1	1	1	1	1	888	1	1	888	3	2	2	2	4	2	2
888	888	888	888	888	888				1	1	1	0	0	0	0	0	1	6	8	6	4			999	999	999	999	1	7	4	4	1	1	2	8	5	0	888	1	0	888	0	3	2	1	1	1	1	1
1957	0	74	165	1	1				1	2	1	0	0	0	0	0	3	2	5	6	4			999	999	999	999	4	8	8	4	1	3	3	2	2	1	0	888	0	888	1	2	1	1	2	2	1	1
1955	1	90	170	1	1				4	2	1	0	0	0	0	0	3	3	5	10	3			1	5	5	5	1	8	1	1	1	1	3	8	1	1	1	888	1	1	888	3	4	1	1	2	3	1
1949	1	70	183	1	1				2	2	1	0	0	0	0	0	2	3	7	8	3			2	5	5	5	1	8	8	3	1	1	1	1	1	1	0	888	0	888	0	2	1	1	1	2	1	1
1950	0	80	158	1	1				5	1	0	0	1	0	0	0	1	3	5	2	3			1	4	5	5	4	8	8	3	1	1	1	8	2	1	1	888	1	1	888	3	1	2	1	2	4	2
1963	0	69	163	1	1				1	2	1	0	0	0	0	0	3	3	6	3	3			1	1	5	5	3	5	8	2	1	2	2	2	2	0	888	0	1	1	888	5	3	2	2	2	3	1
1961	1	61	174	1	1				1	3	1	0	0	0	0	0	2	4	5	0	4			1	1	2	5	3	3	8	2	1	1	1	8	1	1	1	888	0	888	0	1	3	1	1	3	2	2
1951	1	60	163	1	1				1	2	1	0	0	0	0	0	1	3	5	3	3			1	5	5	5	8	3	8	7	1	1	1	8	1	0	888	1	0	888	1	4	2	2	1	2	2	2
1940	0	99	168	1	1				4	2	1	0	0	0	0	0	2	6	10	5	3			5	5	5	5	8	8	8	8	1	1	1	8	1	0	888	0	0	888	1	3	1	1	2	2	1	1
1953	1	108	186	1	1				5	1	0	0	0	0	0	1	3	7	6	4	3			1	4	1	5	7	8	8	8	1	1	1	1	1	1	1	888	0	888	0	4	1	1	1	2	1	1
1954	0	74	166	1	1				4	2	0	0	1	0	0	0	2	5	8	5	4			5	5	5	5	4	8	8	3	1	1	3	4	3	1	1	888	0	888	0	3	2	2	2	2	2	2
1954	1	74	185	1	1				6	2	0	0	0	0	0	1	5	3	7	0	4			5	5	5	5	2	8	3	8	5	4	8	8	3	0	888	1	1	0	888	2	1	1	1	1	1	1
1949	0	92	175	1	1				1	1	0	0	0	0	0	1	5	6	9	7	3			5	5	5	5	2	8	8	3	1	1	1	1	1	1	1	888	0	888	0	2	1	1	1	1	1	1
1962	1	91	173	1	1				6	2	1	0	0	0	0	0	3	3	3	1	3			1	5	4	5	2	8	8	2	1	1	1	8	2	0	888	0	0	888	0	2	1	1	1	2	2	1
1953	1	93	196	1	1				5	2	1	0	0	0	0	0	2	2	6	0	1			5	5	2	5	3	8	8	8	1	2	8	8	3	1	1	888	1	1	888	3	1	2	2	4	1	1
1937	1	80	173	1	1				2	1	0	1	0	0	0	0	5	2	8	8	2			5	5	5	5	4	8	8	2	1	1	1	1	1	1	1	888	1	0	888	1	1	1	1	1	1	1
888	888	888	888	888	888				1	2	1	0	0	0	0	0	3	6	7	6	3			2	3	5	5	2	8	8	8	1	1	2	1	1	1	1	888	0	888	0	3	1	1	2	2	1	2
1948	1	98	173	1	1				2	1	0	1	0	0	0	0	3	6	8	7	4			3	5	5	5	2	8	8	8	1	1	1	1	1	0	888	0	0	888	0	3	1	1	2	2	2	1
1964	0	86	165	1	1				6	1	1	0	0	0	0	0	2	6	8	6	3			1	5	5	5	4	8	8	5	1	1	3	8	8	0	888	0	0	888	0	4	2	2	1	4	2	2
1959	1	79	168	1	1				2	2	0	1	0	0	0	0	3	6	6	3	3			5	4	5	5	4	8	1	5	1	1	1	2	1	1	1	888	0	888	0	2	1	1	2	2	2	1
1960	1	139	178	1	1				5	2	0	0	1	0	0	0	3	3	8	7	2			1	5	1	3	1	7	1	7	2	2	3	2	1	0	888	1	0	888	1	5	2	2	2	4	4	1
1952	1	108	178	1	1				1	2	1	0	0	0	0	0	5	6	8	6	4			4	5	5	5	3	8	1	2	4	1	8	1	1	0	888	0	0	888	0	1	2	2	3	1	1	2
1952	1	83	170	1	1				4	2	0	0	0	0	0	1	3	3	10	8	5			1	4	5	5	4	8	8	8	4	1	2	8	1	0	888	1	0	888	0	3	1	2	2	1	1	1
1974	0	72	165	1	1				1	1	1	0	0	0	0	0	3	1	7	7	3			5	5	5	5	3	8	8	3	1	1	3	1	3	1	1	888	1	1	888	2	1	1	1	2	1	1
1948	1	82	170	1	1				4	5	0	1	0	0	0	0	3	7	4	4	4			5	4	5	5	5	8	8	3	1	1	1	1	1	0	888	1	0	888	1	3	2	2	2	2	3	2
1969	1	152	180	1	1				1	2	0	0	0	0	0	1	1	3	3	3	4			5	5	4	5	5	7	8	6	3	4	8	2	5	1	0	888	0	888	0	3	2	2	2	2	2	2
1956	1	74	173	1	1				5	2	0	0	0	0	0	1	5	3	2	1	5			5	5	5	5	3	7	8	7	1	1	4	8	4	0	888	1	0	888	1	1	1	1	1	3	2	1
1953	1	116	178	1	1				4	2	0	0	0	0	0	1	2	6	9	9	3			5	5	5	5	1	8	1	8	1	1	1	1	1	0	888	0	0	888	0	3	2	2	1	2	1	2
1951	1	101	180	1	1				4	2	1	0	0	0	0	0	4	4	9	3	3			5	5	5	5	8	8	8	8	1	3	2	8	1	1	1	888	1	1	888	1	2	2	2	2	1	1
1952	1	124	173	1	1				2	2	0	1	0	0	0	0	3	3	8	8	3			5	3	5	5	4	8	8	4	2	2	2	2	2	0	888	1	0	888	1	3	1	1	1	3	1	1
1936	0	85	168	1	1				1	2	0	0	1	0	0	0	2	3	5	4	5			5	4	5	5	8	8	8	7	4	6	8	6	8	1	0	888	1	0	888	2	1	1	2	2	2	2
1975	0	103	170	1	1				6	2	0	0	1	0	0	0	2	1	8	7	4			5	5	5	5	1	3	8	1	1	1	1	1	1	1	1	888	1	1	888	1	1	1	1	1	1	1
1975	1	100	180	1	1				3	2	0	1	1	0	0	0	4	2	7	4	3			5	4	5	5	1	7	8	1	1	1	1	1	1	1	1	888	0	888	0	2	1	1	2	1	3	2
1953	1	156	178	1	1				4	2	1	0	0	0	0	0	2	2	4	5	4			5	5	5	5	8	8	8	8	1	1	4	8	1	1	0	888	1	1	888	3	2	2	2	3	2	2
1934	1	61	180	1	1				2	1	0	1	0	0	0	0	2	6	4	3	5			5	5	5	5	7	8	8	8	3	1	8	8	1	0	888	0	1	1	888	4	2	4	2	2	2	2
1965	1	76	170	1	1				1	2	1	0	0	0	0	0	2	3	7	2	4			5	5	5	5	7	8	8	8	1	1	1	1	3	0	888	1	0	888	0	2	1	1	2	2	1	1
1984	1	93	188	1	1				1	5	1	0	0	0	0	0	3	1	5	5	3			1	1	5	5	1	1	8	3	1	1	8	8	1	0	888	0	1	0	888	3	2	2	1	3	3	1
1943	1	118	185	1	1				2	1	0	1	0	0	0	0	5	6	5	9	4			5	5	5	5	3	8	3	5	1	1	2	8	2	0	888	0	0	888	0	2	2	3	2	2	3	2
1964	1	123	184	1	1				1	2	1	0	0	0	0	0	3	3	7	0	3			1	3	1	2	1	2	99	2	1	1	1	8	3	0	888	0	0	888	0	1	2	2	2	2	1	1
1950	0	86	165	1	1				4	1	0	0	1	0	0	0	4	3	6	5	4			5	5	4	5	2	8	8	6	1	2	5	1	1	1	0	888	0	888	1	4	2	4	2	2	2	2
1957	0	98	158	1	1				4	2	1	0	0	0	0	0	1	3	5	2	3			1	5	4	5	4	8	8	5	4	3	5	8	1	0	888	0	1	1	888	2	2	2	2	2	2	2
1960	1	88	170	1	1				2	2	0	1	1	0	0	0	1	3	0	7	4			4	5	4	5	8	8	8	8	1	4	4	3	4	0	888	0	1	1	888	4	2	1	1	4	2	2
1963	1	50	165	1	1				4	2	1	0	0	0	0	0	1	7	8	7	2			1	5	5	5	4	8	8	8	1	4	1	4	4	1	1	888	0	888	0	4	1	1	4	2	1	1
1979	0	43	158	1	0				1	2	0	0	1	0	0	0	1	4	5	2	4			1	5	5	5	7	8	8	3	1	1	2	3	1	0	888	1	0	888	1	4	3	3	2	1	1	2
888	888	888	888	888	888				6	4	1	0	0	0	0	0	3	4	4	2	2			5	5	5	5	3	8	5	4	1	1	1	99	8	0	888	0	0	888	0	2	2	2	2	2	2	2
1953	0	62	165	1	1				4	1	0	1	0	0	0	0	3	4	8	5	3			1	1	5	5	1	8	8	1	1	1	1	1	1	0	888	0	0	888	0	1	4	1	2	2	2	2
1961	0	56	175	1	1				6	2	1	0	0	0	0	0	4	3	5	10	4			5	5	5	5	4	8	8	5	5	4	4	8	5	1	1	888	0	888	1	2	2	2	2	2	2	2
1953	1	83	180	1	1				1	2	1	0	0	0	0	0	5	3	8	5	5			5	5	5	5	6	7	8	6	6	6	8	8	6	0	888	0	0	888	0	3	1	1	1	1	1	1
1950	1	81	173	1	1				1	2	0	0	1	0	0	0	4	6	6	8	5			5	5	5	5	2	8	8	8	3	1	8	8	3	0	888	0	0	888	0	4	2	1	1	1	1	1
1960	1	103	175	1	1				4	2	0	0	0	0	0	1	2	2	8	5	4			2	4	4	5	1	3	8	4	1	1	1	1	1	0	888	0	0	888	0	3	2	2	2	2	1	2
1943	1	102	183	1	1				2	1	0	1	0	0	0	0	4	6	10	9	3			5	4	5	3	1	8	8	1	1	1	1	1	1	0	888	0	0	888	0	1	2	2	2	2	2	2
1954	1	142	170	1	1				6	2	1	0	0	0	0	0	1	3	8	8	4			5	5	4	5	6	8	8	4	3	3	3	1	3	0	888	0	0	888	0	3	2	2	2	1	1	1
1964	1	171	178	1	1				1	1	0	0	0	1	0	1	3	5	7	2	3			1	4	4	5	2	8	8	3	3	4	2	4	4	0	888	1	0	888	1	2	2	2	2	2	2	1
1957	0	102	170	1	1				2	2	0	0	1	0	0	0	4	2	7	5	2			5	5	5	5	4	8	8	3	2	1	5	4	5	0	888	1	1	0	888	1	1	1	1	1	1	1
1957	1	62	170	1	1				1	2	1	0	0	0	0	0	3	6	8	6	3			4	5	5	5	3	8	8	8	1	1	1	1	1	1	1	888	0	888	0	3	2	2	1	2	2	2
1959	0	88	170	1	1				5	2	1	0	0	0	0	0	2	8	5	2	4			5	5	5	5	5	8	8	8	1	1	4	4	4	1	1	888	0	888	0	4	3	2	2	4	3	2
1952	1	97	175	0	1				1	2	1	0	0	0	0	0	5	2	7	5	2			5	5	5	5	1	1	1	1	1	1	1	1	1	1	1	888	0	888	1	1	1	1	2	2	2	2
1933	1	80	173	1	1				5	3	0	1	0	0	0	0	6	6	5	8	4			5	5	5	5	3	8	8	8	3	3	8	8	8	0	888	0	1	1	888	3	3	2	2	3	2	2
1965	1	145	178	1	1				1	2	1	0	0	0	0	0	2	4	8	5	3			2	5	4	5	3	4	8	3	2	1	1	1	1	1	1	888	0	888	0	1	2	1	1	1	1	1
1943	1	99	183	1	1				4	2	1	0	0	0	0	0	6	6	7	4	2			4	5	5	5	2	2	8	1	1	2	1	8	1	0	888	0	0	888	0	1	2	1	2	2	2	2
1966	1	93	168	1	1				4	2	0	0	0	0	0	1	1	3	2	0	4			1	5	1	5	3	99	6	5	1	1	2	3	3	0	888	1	0	888	1	3	4	2	2	2	2	2
1946	0	67	165	1	1				1	1	0	1	0	0	0	0	5	6	7	10	3			5	5	1	5	3	8	3	3	1	1	1	1	1	0	888	0	0	888	0	2	1	1	1	2	2	2
1954	1	58	172	1	1				1	2	1	0	0	0	0	0	2	6	8	8	3			1	5	4	5	1	8	8	2	1	1	2	8	2	1	1	888	0	888	0	2	2	1	2	2	2	2
1963	1	86	188	1	1				1	2	1	0	0	0	0	0	1	1	8	7	3			5	5	5	5	1	8	8	1	1	1	1	1	1	1	1	888	1	1	888	2	1	1	2	1	1	1
1945	1	121	180	1	1				2	2	0	1	0	0	0	0	1	3	8	6	4			5	5	5	5	8	2	8	8	2	1	8	1	2	1	1	888	0	888	0	2	1	1	1	1	1	1
1960	0	93	178	1	1				1	1	0	0	0	0	0	1	4	3	7	3	4			5	5	5	5	4	7	8	5	1	3	4	2	3	1	1	888	1	1	888	2	2	3	2	2	2	2
1972	1	88	178	1	1				5	1	0	0	1	0	0	1	4	6	6	0	4			5	5	5	5	5	8	8	4	4	4	4	5	5	0	888	1	0	888	1	3	2	2	1	3	2	2
1948	0	71	168	1	1				6	2	0	0	0	0	0	1	2	2	7	1	3			4	5	4	5	2	3	8	4	2	1	1	1	3	0	888	1	0	888	1	2	1	1	1	2	1	1
888	888	888	888	888	888				2	1	0	1	0	0	0	0	6	2	10	0	3			5	5	5	5	1	8	8	1	1	1	1	1	1	0	888	0	0	888	0	1	1	1	1	1	1	1
1944	0	126	158	1	1				4	2	0	0	0	0	0	1	3	3	6	8	5			5	5	5	5	8	8	8	8	4	5	8	8	7	1	0	888	1	1	888	2	1	1	1	2	1	1
1954	1	74	174	1	1				2	1	0	1	1	0	0	0	3	1	9	7	3			4	5	5	5	2	8	8	1	1	1	1	1	1	1	1	888	0	888	0	2	2	2	2	2	2	1
1950	1	65	183	1	1				2	1	0	1	0	0	0	0	5	1	8	7	4			1	4	2	5	1	8	8	6	1	5	2	5	2	0	888	0	0	888	0	1	1	1	1	1	2	1
1937	1	117	191	1	1				4	2	0	0	0	0	1	1	1	3	9	9	4			1	5	5	5	3	8	8	8	4	5	8	8	2	0	888	0	1	1	888	1	2	2	1	1	2	1
1968	0	167	162	1	1				1	2	0	0	1	0	0	1	2	2	7	3	5			2	3	5	3	5	8	8	4	1	3	6	6	8	1	1	888	1	1	888	3	2	2	1	2	2	2
1962	0	61	168	1	1				1	2	1	0	0	0	0	0	1	3	8	3	3			2	5	3	4	3	8	8	8	1	1	2	3	1	1	1	888	1	1	888	3	1	2	2	2	2	2
888	888	888	888	888	888				6	2	1	0	0	0	0	0	2	1	7	5	4			1	2	3	5	1	6	6	4	1	1	2	8	5	0	888	0	0	888	0	3	2	2	2	2	2	2
1947	1	67	170	1	1				2	2	0	0	1	0	0	0	6	8	7	3	3			5	5	5	5	4	6	8	3	1	3	5	8	4	0	888	0	0	888	0	3	999	2	2	2	1	1
1944	1	102	173	1	1				4	5	1	0	0	0	0	0	5	6	5	4	3			5	5	5	5	8	8	8	8	6	6	8	8	4	1	1	888	1	1	888	2	3	3	2	2	2	2
1960	1	57	170	1	1				1	2	1	0	0	0	0	0	1	8	7	5	4			1	3	5	5	4	2	8	2	1	1	1	8	2	0	888	0	0	888	1	3	2	2	1	2	2	2
1985	0	110	178	1	1				1	2	0	0	1	0	0	1	2	3	5	6	5			5	5	5	5	4	8	8	5	1	1	3	1	5	0	888	0	0	888	1	3	2	1	1	2	2	2
1959	0	98	185	1	1				4	2	0	1	0	0	0	0	2	3	8	7	4			4	5	5	5	2	8	8	7	2	7	8	7	8	1	1	888	1	1	888	4	1	1	2	4	3	2
1932	1	93	170	1	1				2	1	0	1	0	0	0	0	1	6	10	5	3			5	5	5	5	3	8	8	8	2	3	8	2	2	0	888	0	0	888	0	3	2	2	2	2	1	1
1960	0	85	175	1	1				1	2	0	0	0	0	0	1	1	8	0	0	3			3	5	4	5	6	8	8	2	1	1	3	8	5	0	888	1	1	1	888	3	2	1	2	2	1	2
1953	1	74	168	1	1				2	2	0	1	1	0	0	0	2	6	9	9	2			5	5	5	5	1	1	8	1	1	1	1	1	8	0	888	0	0	888	0	1	1	1	1	1	1	1
1934	1	106	170	1	1				5	2	1	0	0	0	0	0	1	6	6	3	4			5	5	5	5	8	8	8	6	2	1	7	8	2	0	888	0	1	1	888	3	2	2	1	3	2	2
1932	1	72	173	1	1				2	1	0	1	0	0	0	0	4	6	3	7	4			5	5	5	5	6	7	7	7	1	4	7	3	4	0	888	0	0	888	0	2	1	4	2	3	1	3
1934	1	65	178	1	1				4	3	0	0	1	0	0	0	3	6	7	7	2			5	5	5	5	2	8	8	1	1	1	1	1	1	1	1	888	0	888	0	2	1	1	1	2	1	1
1982	1	191	178	1	1				1	1	0	1	1	0	0	0	3	4	5	5	5			1	5	5	5	2	4	4	4	4	4	5	5	5	0	888	1	0	888	1	4	2	2	2	3	3	2
1934	1	109	188	1	1				5	2	0	1	0	0	0	0	1	6	10	0	4			5	5	5	5	3	8	8	6	1	1	8	8	2	1	1	888	1	1	888	1	1	2	1	1	1	1
1973	1	109	172	1	1				2	2	0	1	0	0	0	1	3	2	7	7	2			4	5	5	5	1	1	1	1	1	1	1	1	1	0	888	0	0	888	0	1	1	2	2	1	2	2
1962	1	81	186	1	1				1	2	1	0	0	0	0	0	4	2	7	2	3			5	5	5	5	2	4	2	4	1	2	5	2	2	0	888	0	0	888	1	3	2	2	1	3	2	2
888	888	888	888	888	888				1	2	1	0	0	0	0	0	4	2	7	2	3			5	5	5	5	3	6	4	5	2	2	3	4	3	0	888	1	0	888	0	3	2	1	2	3	2	1
888	888	888	888	888	888				1	2	0	0	0	1	0	1	1	3	5	3	5			5	5	5	5	3	1	1	1	3	3	1	1	3	1	1	888	1	1	888	2	2	2	2	2	4	1
888	888	888	888	888	888				6	2	1	0	0	0	0	0	2	3	7	3	4			4	5	4	5	3	8	1	1	2	3	6	4	5	0	888	1	1	1	888	2	1	1	2	3	2	3
888	888	888	888	888	888				4	2	1	0	0	0	0	0	3	3	5	3	4			1	5	5	5	8	8	8	8	1	2	2	8	2	0	888	1	0	888	1	4	2	1	1	2	1	1
888	888	888	888	888	888				4	2	1	0	0	0	0	0	5	6	1	1	4			5	1	5	5	8	8	8	8	1	1	1	99	1	0	888	0	0	888	0	4	4	4	2	3	3	3
888	888	888	888	888	888				2	1	0	1	0	0	0	0	3	6	4	5	5			5	5	5	5	5	1	8	2	4	5	8	5	8	0	888	0	0	888	0	4	1	2	2	2	2	2
888	888	888	888	888	888				2	2	0	1	0	0	0	0	6	6	4	3	5			5	5	5	5	1	1	1	1	2	3	1	1	1	1	1	888	0	888	1	4	4	4	3	3	2	3
888	888	888	888	888	888				2	2	0	1	1	0	0	0	3	6	7	5	3			5	5	5	5	4	8	8	7	2	1	2	2	1	0	888	1	0	888	1	3	1	1	1	2	3	1
888	888	888	888	888	888				2	2	0	1	0	0	0	0	9	7	5	5	999			5	5	1	5	7	1	3	4	4	99	1	1	4	1	999	888	1	1	888	4	2	2	2	2	2	1
888	888	888	888	888	888				2	1	0	1	0	0	0	0	6	6	9	10	3			5	5	5	5	1	1	1	3	1	1	1	1	1	0	888	0	0	888	0	1	1	1	1	1	1	1
888	888	888	888	888	888				1	1	1	0	0	0	0	0	3	6	5	8	4			1	5	5	5	2	2	2	3	2	2	2	8	1	0	888	0	0	888	0	5	3	3	2	2	2	3
888	888	888	888	888	888				4	3	0	0	0	0	0	1	3	6	2	5	4			1	1	5	5	4	8	8	2	1	1	1	2	4	1	1	888	0	888	999	2	2	2	1	2	4	1
888	888	888	888	888	888				2	1	0	1	0	0	0	0	3	6	7	5	4			1	5	5	5	3	8	8	3	3	2	3	3	3	1	1	888	1	1	888	3	2	2	2	2	2	1
888	888	888	888	888	888				3	2	0	1	1	0	0	0	4	2	7	7	3			5	4	5	5	4	2	8	5	6	6	6	6	6	1	0	888	0	888	1	3	4	1	2	2	3	1
888	888	888	888	888	888				5	1	0	0	1	0	0	0	3	6	7	10	5			5	5	5	5	3	6	99	4	1	1	2	1	2	0	888	0	1	1	888	4	1	3	1	2	2	1
888	888	888	888	888	888				2	1	0	1	0	0	0	0	7	2	10	10	1			5	5	5	5	1	8	1	1	1	1	1	1	1	0	888	0	0	888	0	1	1	1	1	1	1	1
888	888	888	888	888	888				2	1	0	1	0	0	0	0	3	6	9	9	5			1	5	5	5	3	99	3	5	2	2	8	8	4	0	888	0	0	888	0	2	1	1	1	1	1	1
1947	1	86	175	1	1				2	2	0	1	0	0	0	0	3	2	7	8	3			5	5	5	5	4	8	8	3	4	2	8	2	4	0	888	0	0	888	0	3	1	1	1	2	3	1
[truncated: 141 more columns]

## Sheet: Data Dictionary
Q1	Year of birth	####
		888	NA
Q2	Gender	0	Female
		1	Male
		888	NA
Q3	Weight (kg)	###
		888	NA
Q4	Height (cm)	###
		888	NA
Q5	Comorbidity	0	No
		1	Yes
		888	NA
Q6	Polypharmacy	0	No
		1	Yes
		888	NA
Q7a	Nationality patient	NA
Q7b	Nationality patient's father	NA
Q7c	Nationality patient's mother	NA
Q7_SQ001	Patient's ethnicity/race = white	1	Yes
		0	No
Q7_SQ002	Patient's ethnicity/race = Black or African American	1	Yes
		0	No
Q7_SQ003	Patient's ethnicity/race = Hispanic/Latino or Spanish origin	1	Yes
		0	No
Q7_SQ004	Patient's ethnicity/race = American Indian or Alaska Native	1	Yes
		0	No
Q7_SQ005	Patient's ethnicity/race = Asian	1	Yes
		0	No
Q7_SQ006	Patient's ethnicity/race = Native Hawaiian or other Pacific Islander	1	Yes
		1	Single (never married or never in a registered civil partnership)
Q7_SQ007	Patient's ethnicity/race = did not answer	2	Married or re-married
		3	In a registered civil partnership
Q8	Marital status	4	Divorced
		5	Widowed
		6	Separated
		999	did not answer
Q10	Covered by basic health insurance	NA
Q10b	Are you covered by health insurance or some other kind of health care plan?	0	No
		1	Yes
		2	don't know/unsure
Q11	Covered by supplemental health insurance	NA
Q11b	If yes, what type of health insurance coverage do you have	1	insurance through your job
		2	private insurance (MNsure, Obamacare, Affordable Care Act, health insurance exchange, etc.)
		3	Medicaid
		4	Medicare
		5	don't know
Q12	Is the place where you live	1	owned by you (or someone else in the household)
		2	rented for money by you (or someone else in the household)
		3	occupied without payment of money or rent
		4	homeless
		5	other
Q13_SQ001	Who else lives with you = no one besides myself	0	No
		1	Yes
Q13_SQ002	Who else lives with you = significant other/partner/spouse	0	No
		1	Yes
Q13_SQ003	Who else lives with you = children	0	No
		1	Yes
Q13_SQ004	Who else lives with you = parent(s)	0	No
		1	Yes
Q13_SQ005	Who else lives with you = I live at the home of my child(ren)	0	No
		1	Yes
Q13_SQ006	Who else lives with you = other	0	No
		1	Yes
Q13_SQ007	Who else lives with you = did not answer	0	No
		1	Yes
Q14	Highest level of education	1	less than high school
		2	high school diploma or GED
		3	some college (no degree)
		4	associates degree
		5	bachelors degree
		6	masters degree
		7	doctorate
		8	professional (MD, JD, DDS, etc.)
		9	none of the above
Q15	Main daily activities and/or responsibilities	1	working full time
		2	working part time
		3	partial or full incapacity for work
		4	unemployed or laid-off (looking for work)
		5	keeping house or raising children full time
		6	retired
		7	volunteering
		8	other
Q16	Perceived quality of life	1-10
		999	did not answer
Q17	Perceived financial status	1-10
		999	did not answer
Q18	Physical health	1	excellent
		2	very good
		3	good
		4	fair
		5	poor
		999	did not answer
Q18a	V18_1	NA
Q18b	Heart failure classification	NA
Q19	Tobacco	1	daily or almost daily
		2	weekly
		3	monthly
		4	less than monthly
		5	never
		999	did not answer
Q20	Alcohol	1	daily or almost daily
		2	weekly
		3	monthly
		4	less than monthly
		5	never
		999	did not answer
Q21	Street drugs	1	daily or almost daily
		2	weekly
		3	monthly
		4	less than monthly
		5	never
		999	did not answer
Q22	Prescription medication just for feeling	1	daily or almost daily
		2	weekly
		3	monthly
		4	less than monthly
		5	never
		999	did not answer
Q23_SQ001	Walking upstairs	1	not at all
		2	very little
		3	a little
		4	moderately
		5	quite a bit
		6	very much
		7	extremely
		8	do not do this activity
		999	did not answer
Q23_SQ002	Running a short distance	1	not at all
		2	very little
		3	a little
		4	moderately
		5	quite a bit
		6	very much
		7	extremely
		8	do not do this activity
		999	did not answer
Q23_SQ003	Cycling	1	not at all
		2	very little
		3	a little
		4	moderately
		5	quite a bit
		6	very much
		7	extremely
		8	do not do this activity
		999	did not answer
Q23_SQ004	Lifting a heavy object	1	not at all
		2	very little
		3	a little
		4	moderately
		5	quite a bit
		6	very much
		7	extremely
		8	do not do this activity
		999	did not answer
Q23_SQ005	Going to the toilet	1	not at all
		2	very little
		3	a little
		4	moderately
		5	quite a bit
		6	very much
		7	extremely
		8	do not do this activity
		999	did not answer
Q23_SQ006	Taking a bath or shower and/or getting dressed	1	not at all
		2	very little
		3	a little
		4	moderately
		5	quite a bit
		6	very much
		7	extremely
		8	do not do this activity
		999	did not answer
Q23_SQ007	Cleaning household	1	not at all
		2	very little
		3	a little
		4	moderately
		5	quite a bit
		6	very much
		7	extremely
		8	do not do this activity
		999	did not answer
Q23_SQ008	Looking after family	1	not at all
		2	very little
		3	a little
		4	moderately
		5	quite a bit
		6	very much
		7	extremely
		8	do not do this activity
		999	did not answer
Q23_SQ009	Shopping	1	not at all
		2	very little
		3	a little
		4	moderately
		5	quite a bit
		6	very much
		7	extremely
		8	do not do this activity
		999	did not answer
Q24a	Help with physical functioning	0	No
		1	Yes
		999	did not answer
Q24b	Help with physical functioning meets needs	0	No
		1	Yes
		888	NA
		999	did not answer
Q24c	Would like help with physical functioning	0	No
		1	Yes
		888	NA
		999	did not answer
Q25a	Help with daily activities	0	No
		1	Yes
		999	did not answer
Q25b	Help with daily activities meets needs	0	No
		1	Yes
		888	NA
		999	did not answer
Q25c	Would like help with daily activities	0	No
		1	Yes
		888	NA
		999	did not answer
Q26	Mental health	1	excellent
		2	very good
		3	good
		4	fair
		5	poor
		999	did not answer
Q27_SQ001	I feel that I mean something to someone else	1	strongly agree
		2	agree
		3	neither agree nor disagree
		4	disagree
		5	strongly disagree
		999	did not answer
Q27_SQ002	My life has purpose	1	strongly agree
		2	agree
		3	neither agree nor disagree
		4	disagree
		5	strongly disagree
		999	did not answer
Q27_SQ003	When things go well I feel satisfied	1	strongly agree
		2	agree
		3	neither agree nor disagree
		4	disagree
		5	strongly disagree
		999	did not answer
Q27_SQ004	I am able to deal with the problems that come my way	1	strongly agree
		2	agree
		3	neither agree nor disagree
		4	disagree
		5	strongly disagree
		999	did not answer
Q27_SQ005	I decide how I control my life	1	strongly agree
		2	agree
		3	neither agree nor disagree
		4	disagree
		5	strongly disagree
		999	did not answer
Q27_SQ006	I am determined to go on	1	strongly agree
		2	agree
		3	neither agree nor disagree
		4	disagree
		5	strongly disagree
		999	did not answer
Q27_SQ007	My chronic illness does not define my identity	1	strongly agree
		2	agree
		3	neither agree nor disagree
		4	disagree
		5	strongly disagree
		999	did not answer
Q27_SQ008	I think of myself as a person worth something	1	strongly agree
		2	agree
		3	neither agree nor disagree
		4	disagree
		5	strongly disagree
		999	did not answer
Q27_SQ009	I turn negative thoughts into positive ones	1	strongly agree
		2	agree
		3	neither agree nor disagree
		4	disagree
		5	strongly disagree
		999	did not answer
Q27_SQ010	I can see how my life has made me who I am today	1	strongly agree
		2	agree
		3	neither agree nor disagree
		4	disagree
		5	strongly disagree
		999	did not answer
Q27_SQ011	I can deal with my vulnerabilities	1	strongly agree
		2	agree
		3	neither agree nor disagree
		4	disagree
		5	strongly disagree
		999	did not answer
Q27_SQ012	I am not afraid to rely on myself	1	strongly agree
		2	agree
		3	neither agree nor disagree
		4	disagree
		5	strongly disagree
		999	did not answer
Q28a	Help with mental health	0	No
		1	Yes
		999	did not answer
Q28b	Help with mental health meets needs	0	No
		1	Yes
		888	NA
		999	did not answer
Q28c	Would like help with mental health	0	No
		1	Yes
		888	NA
		999	did not answer
Q29_SQ001	Immediate family	1	Daily
		2	Weekly
		3	Monthly
		4	Never
		999	did not answer
Q29_SQ002	Other family members	1	Daily
		2	Weekly
		3	Monthly
		4	Never
		999	did not answer
Q29_SQ003	Friends or neighbors	1	Daily
		2	Weekly
		3	Monthly
		4	Never
		999	did not answer
Q29_SQ004	Work colleague	1	Daily
		2	Weekly
		3	Monthly
		4	Never
		999	did not answer
Q29_SQ005	Community organizations	1	Daily
		2	Weekly
		3	Monthly
		4	Never
		999	did not answer
Q29_SQ006	Volunteers	1	Daily
		2	Weekly
		3	Monthly
		4	Never
		999	did not answer
Q29_SQ007	Home care nurse	1	Daily
		2	Weekly
		3	Monthly
		4	Never
		999	did not answer
Q29_SQ008	Physical therapist/occupational therapist	1	Daily
		2	Weekly
		3	Monthly
		4	Never
		999	did not answer
Q29_SQ009	psychologist/psychiatrist/ psychotherapist	1	Daily
		2	Weekly
		3	Monthly
		4	Never
		999	did not answer
Q29_SQ010	other	1	Daily
		2	Weekly
		3	Monthly
		4	Never
		999	did not answer
Q30_SQ001	Primary care physician	1	Monthly
		2	3 to 4 times per year
		3	Twice per year
		4	Once per year
		5	Never
		999	did not answer
Q30_SQ002	Medical specialist or physician assistant in the hospital	1	Monthly
		2	3 to 4 times per year
		3	Twice per year
		4	Once per year
		5	Never
		999	did not answer
Q30_SQ003	Dentist	1	Monthly
		2	3 to 4 times per year
		3	Twice per year
		4	Once per year
		5	Never
		999	did not answer
Q30_SQ004	Pharmacist	1	Monthly
		2	3 to 4 times per year
		3	Twice per year
		4	Once per year
		5	Never
		999	did not answer
Q30_SQ005	Social worker	1	Monthly
		2	3 to 4 times per year
		3	Twice per year
		4	Once per year
		5	Never
		999	did not answer
Q30_SQ006	Dietition	1	Monthly
		2	3 to 4 times per year
		3	Twice per year
		4	Once per year
		5	Never
		999	did not answer
Q30_SQ007	Psychologist	NA
Q30_SQ008	Complementary or alternative medicine provider	1	Monthly
		2	3 to 4 times per year
		3	Twice per year
		4	Once per year
		5	Never
		999	did not answer
Q31	Which provider have you had the most appointment with in the last 3 months	1	Primary care physician or assistant
		2	Medical specialist or physician assistant
		3	Have not used any of these services
		4	Other
		999	did not answer
Q32_SQ001	Listening to health situation	1-9
		999	did not answer
Q32_SQ002	Listening to personal situation	1-9
		999	did not answer
Q32_SQ003	Help you understand your health issues	1-9
		999	did not answer
Q32_SQ004	Include what matters most to you in choosing what to do next	1-9
		999	did not answer
Q33	Preferences regarding decision-making	1	A
		2	B
		3	C
		4	D
		5	E
		999	did not answer
Q34_SQ001	Support for mobility aids	0	No
		1	Yes
		999	did not answer
Q34_SQ002	Fitting equipment and adaptations to the home	0	No
		1	Yes
		999	did not answer
Q34_SQ003	Legal help or support	0	No
		1	Yes
		999	did not answer
Q34_SQ004	Utilities	0	No
		1	Yes
		999	did not answer
Q34_SQ005	Advice or help with money from a professional or agency	0	No
		1	Yes
		999	did not answer
Q35_SQ001	Free or low-cost transportation service	1	Daily
		2	Weekly
		3	Monthly
		4	Never
		999	did not answer
Q35_SQ002	Home or household aid	1	Daily
		2	Weekly
		3	Monthly
		4	Never
		999	did not answer
Q35_SQ003	Personal care aid	1	Daily
		2	Weekly
		3	Monthly
		4	Never
		999	did not answer
Q35_SQ004	Support with employment_work or education	1	Daily
		2	Weekly
		3	Monthly
		4	Never
		999	did not answer
Q35_SQ005	Support with adult daycare services	1	Daily
		2	Weekly
		3	Monthly
		4	Never
		999	did not answer
Q35_SQ006	Other social support	1	Daily
		2	Weekly
		3	Monthly
		4	Never
		999	did not answer
Q36a	Help with transportation	0	No
		1	Yes
		999	did not answer
Q36b	Help with transportation meet needs	0	No
		1	Yes
		888	NA
		999	did not answer
Q36c	Would like help with transportation	0	No
		1	Yes
		888	NA
		999	did not answer
Q37_SQ001	My family and friends (people who are important to me) seem to understand me	1	Hardly ever
		2	Some of the time
		3	Most of the time
		999	did not answer
Q37_SQ002	I feel useful to my family and friends (people who are important to me)	1	Hardly ever
		2	Some of the time
		3	Most of the time
		999	did not answer
Q37_SQ003	I know what is going on with my family and friends	1	Hardly ever
		2	Some of the time
		3	Most of the time
		999	did not answer
Q37_SQ004	When I talk with my family and friends I feel I am being listened to	1	Hardly ever
		2	Some of the time
		3	Most of the time
		999	did not answer
Q37_SQ005	I feel I have a definite role (place) in my family and among my friends.	1	Hardly ever
		2	Some of the time
		3	Most of the time
		999	did not answer
Q37_SQ006	I can talk about my deepest problems with at least some of my family and friends	1	Hardly ever
		2	Some of the time
		3	Most of the time
		999	did not answer
Q38a	Help with social life	0	No
		1	Yes
		999	did not answer
Q38b	Help with social life meets needs	0	No
		1	Yes
		888	NA
		999	did not answer
Q38c	Would like help with social life	0	No
		1	Yes
		888	NA
		999	did not answer
Q39_SQ001	This is a close-knit neighborhood	1	Strongly agree
		2	Agree
		3	Disagree
		4	Strongly disagree
		999	did not answer
Q39_SQ002	People around here are willing to help their neighbors	1	Strongly agree
		2	Agree
		3	Disagree
		4	Strongly disagree
		999	did not answer
Q39_SQ003	People in this neighborhood do not share the same values	1	Strongly agree
		2	Agree
		3	Disagree
		4	Strongly disagree
		999	did not answer
Q39_SQ004	People in this neighborhood can be trusted	1	Strongly agree
		2	Agree
		3	Disagree
		4	Strongly disagree
		999	did not answer
Q39_SQ005	It is safe on the streets of my neighborhood	1	Strongly agree
		2	Agree
		3	Disagree
		4	Strongly disagree
		999	did not answer
Q40a	Help with personal safety	0	No
		1	Yes
		999	did not answer
Q40b	Help with personal safety meets needs	0	No
		1	Yes
		888	NA
		999	did not answer
Q40c	Would like help with personal safety	0	No
		1	Yes
		888	NA
		999	did not answer
Q41_SQ001	The living arrangements where you live	1	Delighted
		2	Happy
		3	Mostly satisfied
		4	Mixed
		5	Mostly dissatisfied
		6	Unhappy
		7	Terrible
		999	did not answer
Q41_SQ002	The privacy you have there	1	Delighted
		2	Happy
		3	Mostly satisfied
		4	Mixed
		5	Mostly dissatisfied
		6	Unhappy
		7	Terrible
		999	did not answer
Q41_SQ003	The prospect on staying where you currently live for a longer period of time	1	Delighted
		2	Happy
		3	Mostly satisfied
		4	Mixed
		5	Mostly dissatisfied
		6	Unhappy
		7	Terrible
		999	did not answer
Q42a	Help with housing and utilities	0	No
		1	Yes
		999	did not answer
Q42b	Help with housing and utilities meets needs	0	No
		1	Yes
		888	NA
		999	did not answer
Q42c	Would like help with housing and utilities	0	No
		1	Yes
		888	NA
		999	did not answer
Q43_SQ001	Food	0	No
		1	Yes
		999	did not answer
Q43_SQ002	Clothing	0	No
		1	Yes
		999	did not answer
Q43_SQ003	Housing	0	No
		1	Yes
		999	did not answer
Q43_SQ004	Medical care	0	No
		1	Yes
		999	did not answer
Q43_SQ005	Traveling around the city for things like shopping_medical appointments or visiting friends and relatives	0	No
		1	Yes
		999	did not answer
Q43_SQ006	Social activities like movies or eating in restaurants	0	No
		1	Yes
		999	did not answer
Q44	In the past year, did you get any financial support beyond your own earned income or retirement or pension	NA
Q45_SQ001	Received money from family or friends	0	No
		1	Yes
		999	did not answer
Q45_SQ002	Financial support from the government	0	No
		1	Yes
		999	did not answer
Q45_SQ003	Vocational program	0	No
		1	Yes
		999	did not answer
Q45_SQ004	Rent supplements	0	No
		1	Yes
		999	did not answer
Q45_SQ005	Alimony or child support	0	No
		1	Yes
		999	did not answer
Q45_SQ006	Food stamps	0	No
		1	Yes
		999	did not answer
Q45_SQ007	Health benefits	NA
Q45_SQ008	Other	0	No
		1	Yes
		999	did not answer
Q46a	Help with public benefits	0	No
		1	Yes
		999	did not answer
Q46b	Help with public benefits meets needs	0	No
		1	Yes
		888	NA
		999	did not answer
Q46c	Would like help with public benefits	0	No
		1	Yes
		888	NA
		999	did not answer
Q47a	Help with access to food	0	No
		1	Yes
		999	did not answer
Q47b	Help with access to food meets needs	0	No
		1	Yes
		888	NA
		999	did not answer
Q47c	Would like help with acces to food	0	No
		1	Yes
		888	NA
		999	did not answer
Q48a	Help with access to medical care	0	No
		1	Yes
		999	did not answer
Q48b	Help with access to medical care meets needs	0	No
		1	Yes
		888	NA
		999	did not answer
Q48c	Would like help with acces to medical care	0	No
		1	Yes
		888	NA
		999	did not answer
Q49	Would you like to speak with someone about getting help for any items we just discussed?	0	No
		1	Yes
		999	did not answer
